# Supplementary material for: Live yeast in juvenile diet induces species-specific effects on Drosophila adult behaviour and fitness
Source: Sci Rep. 2019 Jun 20;9:8873. doi: 10.1038/s41598-019-45140-z (PMC6586853; doi:10.1038/s41598-019-45140-z)
Supplement: Supplementary file 2 — Murgier raw dataset [file 41598_2019_45140_MOESM2_ESM.xlsx]

## Sheet: FIG_1_Development
	NUMBER OF PUPAE									NUMBER OF ADULTS
	Days after larval hatching									Days after larval hatching
Yeast	1	2	3	4	5	6	7	8		7	8	9	10	11
HU	0	0	0	39	49	49	49	49		0		49	49	49
HU	0	0	0	25	49	49	49	49		0		38	38	38
HU	0	0	0	32	48	48	48	48		0		45	45	45
HU	0	0	0	24	38	38	38	38		0		36	36	36
HU	0	0	0	32	47	47	47	47		0		45	45	45
HU	0	0	0	31	48	48	48	48		0		45	45	45
HU	0	0	0	34	43	44	44	44		0		42	42	42
HU	0	0	0	35	49	49	49	49		0		45	45	45
HU	0	0	0	35	47	47	47	47		0		40	40	40
HU	0	0	0	38	45	46	46	46		0		40	40	40
HU	0	0	0	3	48	48	48	48		0		45	45	45
HU	0	0	0	36	36	36	36	36		0	29	35	35	35
HU	0	0	0	44	44	44	44	44		0	41	44	44	44
HU	0	0	0	40	40	40	40	40		0	34	37	37	37
HU	0	0	0	33	33	33	33	33		0	24	28	28	28
HU	0	0	0	30	30	30	30	30		0	26	29	29	29
HU	0	0	0	48	48	48	48	48		0	45	47	47	47
HU	0	0	0	44	44	44	44	44		0	38	44	44	44
HU	0	0	0	45	45	45	45	45		0	39	41	41	41
HU	0	0	0	45	45	45	45	45		0	41	45	45	45
HU	0	0	0	43	43	43	43	43		0	35	39	39	39
HU	0	0	0	32	45	45	45	45		0	30	37	37	37
HU	0	0	0	37	42	42	42	42		0	30	40	41	41
HU	0	0	0	17	27	28	28	28		0		25	26	26
HU	0	0	0	12	17	18	18	18		0	10	18	19	19
HU	0	0	0	37	43	45	45	45		0	30	44	44	44
HU	0	0	0	30	35	42	42	42		0	30	36	37	37
HU	0	0	0	21	32	36	36	36		0	30	32	32	32
HU	0	0	0	22	32	39	39	39		0	30	35	35	35
HU	0	0	0	33	39	40	42	42		0	35	35	38	38
HU	0	0	0	27	41	44	44	44		0	34	39	43	43
HU	0	0	0	29	39	39	39	39		0	36	36	38	38
HU	0	0	0	32	43	44	44	44		0	32	35	35	35
HU	0	0	0	31	40	42	42	42		0	35	35	38	38
HU	0	0	0	39	44	45	45	45		0	42	42	45	45
HU	0	0	0	24	37	38	38	38		0	31	31	34	34
HU	0	0	0	24	31	32	32	32		0	28	28	31	31
HU	0	0	0	30	42	43	43	43		0	36	36	41	41
HU	0	0	0	24	41	42	42	42		0	33	33	40	40
MP	0	0	0	0	23	32	32	32		0	0	28	29	29
MP	0	0	0	0	12	26	26	26		0	0	25	25	25
MP	0	0	0	0	18	36	37	37		0	0	25	27	29
MP	0	0	0	0	25	28	28	28		0	0	23	23	23
MP	0	0	0	0	22	26	26	26		0	4	25	25	25
MP	0	0	0	0	30	31	31	31		0	2	22	22	22
MP	0	0	0	0	29	29	29	29		0	5	34	34	34
MP	0	0	0	0	10	11	12	12		0	2	26	26	26
MP	0	0	0	0	24	25	25	25		0	1	10	10	10
MP	0	0	0	0	21	22	22	22		0	6	28	28	28
MP	0	0	0	0	34	34	35	35		0	7	31	31	31
MP	0	0	0	0	37	37	37	37		0	17	32	32	33
MP	0	0	0	0	31	31	31	31		0	15	30	30	32
MP	0	0	0	0	43	43	43	43		0	26	39	39	40
MP	0	0	0	0	35	35	35	35		0	16	32	34	35
MP	0	0	0	0	33	33	33	33		0	15	31	32	33
MP	0	0	0	0	39	39	39	39		0	23	39	39	39
MP	0	0	0	0	35	35	35	35		0	15	33	35	35
MP	0	0	0	0	28	28	28	28		0	9	24	24	25
MP	0	0	0	0	37	37	37	37		0	29	37	37	37
MP	0	0	0	0	41	41	41	41		0	25	41	41	41
MP	0	0	0	0	35	35	35	35		0	32	35	35	35
MP	0	0	0	0	31	32	32	32		0	17	24	24	24
MP	0	0	0	0	36	36	36	36		0	25	35	35	35
MP	0	0	0	0	36	36	36	36		0	26	35	35	35
MP	0	0	0	0	36	36	36	36		0	24	35	35	35
MP	0	0	0	0	33	35	35	35		0	18	36	36	36
MP	0	0	0	0	33	35	35	35		0	22	31	31	31
MP	0	0	0	0	40	40	40	40		0	27	40	40	40
MP	0	0	0	0	35	35	35	35		0	6	33	33	33
MP	0	0	0	0	35	35	35	35		0	15	30	30	30
MP	0	0	0	0	31	31	31	31		0	19	31	31	31
MP	0	0	0	0	33	34	34	34		0	15	34	34	34
MP	0	0	0	0	31	31	31	31		0	5	30	30	30
MP	0	0	0	0	40	40	40	40		0	14	39	39	39
MP	0	0	0	0	33	33	33	33		0	9	31	31	31
MP	0	0	0	0	38	38	38	38		0	18	37	37	37
SC	0	0	0	0	12	13	14	14		0	3	10	10	10
SC	0	0	0	0	42	43	43	43		0	26	38	38	38
SC	0	0	0	0	28	28	28	28		0	18	28	28	28
SC	0	0	0	0	33	33	33	33		0	18	30	30	30
SC	0	0	0	0	35	38	39	39		0	14	34	34	34
SC	0	0	0	0	42	42	42	42		0	32	39	39	39
SC	0	0	0	0	24	24	24	24		0	14	22	22	22
SC	0	0	0	0	30	31	31	31		0	23	30	30	30
SC	0	0	0	0	24	26	26	26		0	19	25	25	25
SC	0	0	0	0	29	29	30	30		0	13	28	28	28
SC	0	0	0	0	41	41	41	41		0	35	41	41	41
SC	0	0	0	0	39	39	39	39		0	34	37	37	38
SC	0	0	0	0	41	41	41	41		0	36	40	40	40
SC	0	0	0	0	43	43	43	43		0	37	43	43	43
SC	0	0	0	0	36	36	36	36		0	33	35	35	35
SC	0	0	0	0	42	42	42	42		0	35	40	40	40
SC	0	0	0	0	41	41	41	41		0	32	38	38	39
SC	0	0	0	0	44	44	44	44		0	33	36	36	36
SC	0	0	0	0	41	42	42	42		0	29	35	38	38
SC	0	0	0	0	42	43	43	43		0	34	37	38	38
SC	0	0	0	0	38	38	38	38		0	25	32	32	32
SC	0	0	0	0	31	32	32	32		0	24	29	29	29
SC	0	0	0	0	45	45	45	45		0	40	45	45	45
SC	0	0	0	0	44	44	44	44		0	41	42	42	42
SC	0	0	0	0	43	43	43	43		0	39	39	39	39
SC	0	0	0	0	33	34	34	34		0	27	32	32	32
SC	0	0	0	0	40	40	40	40		0	33	37	37	37
SC	0	0	0	0	20	22	22	22		0	10	19	19	19
SC	0	0	0	0	47	47	47	47		0	35	44	44	44
SC	0	0	0	0	41	42	42	42		0	35	40	41	41
SC	0	0	0	0	39	39	39	39		0	30	38	38	38
SC	0	0	0	0	37	37	37	37		0	30	38	38	38
SC	0	0	0	0	36	36	36	36		0	20	33	34	34
SC	0	0	0	0	42	42	42	42		0	25	38	39	39
SC	0	0	0	0	40	40	40	40		0	30	39	40	40
SC	0	0	0	0	41	41	41	41		0	30	41	41	41
SC	0	0	0	0	34	35	37	37		0	25	33	34	34
dry SC	0	0	0	0	38	42	42	42		0	0	42	42	42
dry SC	0	0	0	4	44	45	45	45		0	0	44	44	44
dry SC	0	0	0	2	47	47	47	47		0	0	45	45	45
dry SC	0	0	0	1	34	40	40	40		0	0	40	40	40
dry SC	0	0	0	3	43	43	43	43		0	0	41	41	41
dry SC	0	0	0	0	41	46	46	46		0	0	43	43	43
dry SC	0	0	0	0	48	50	50	50		0	0	50	50	50
dry SC	0	0	0	0	46	46	46	46		0	33	46	46	46
dry SC	0	0	0	0	42	45	45	45		0	20	43	44	44
dry SC	0	0	0	0	50	50	50	50		0	27	50	50	50
dry SC	0	0	0	0	48	48	48	48		0	24	45	47	47
dry SC	0	0	0	0	47	47	47	47		0	32	46	46	46
dry SC	0	0	0	0	46	46	46	46		0	4	21	45	45
dry SC	0	0	0	0	44	45	45	45		0	4	32	46	46
dry SC	0	0	0	0	44	44	44	44		0	5	31	43	43
dry SC	0	0	0	0	50	50	50	50		0	9	34	50	50
dry SC	0	0	0	0	47	48	48	48		0	11	23	45	45
dry SC	0	0	0	4	32	36	36	36		0	0	35	35	35
dry SC	0	0	0	11	47	47	47	47		0	0	45	47	47
dry SC	0	0	0	12	40	42	42	42		0	0	42	42	42
dry SC	0	0	0	4	39	45	46	46		0	0	42	46	46
dry SC	0	0	0	8	40	44	50	50		0	0	50	50	50
dry SC	0	0	0	0	49	49	49	49		0	16	48	48	48
dry SC	0	0	0	0	43	44	44	44		0	18	44	44	44
dry SC	0	0	0	0	44	44	45	45		0	10	47	47	47
dry SC	0	0	0	0	46	46	48	48		0	10	44	44	47
dry SC	0	0	0	0	45	46	47	47		0	10	46	46	48
dry SC	0	0	0	20	36	50	50	50		0	10	40	45	50
dry SC	0	0	0	23	39	50	50	50		0	10	40	45	50
dry SC	0	0	0	22	39	50	50	50		0	10	40	45	50
dry SC	0	0	0	0	30	36	36	36		0	10	40	45	35
dry SC	0	0	0	0	40	50	50	50		0	10	40	45	50

## Sheet: FIG_2_Olfactometer
		DUAL FOOD CHOICE
Juvenile diet	Time	SC	MP	n=34 except for X (n=33)
HU	30	1	0
HU	60	2	1
HU	90	4	2
HU	120	5	3
HU	240	16	4
MP	30	0	0
MP	60	0	1
MP	90	2	2
MP	120	4	3
MP	240	8	4
SC	30	2	3
SC	60	2	2	X
SC	90	4	3
SC	120	6	5
SC	240	12	5
		SC	HU
HU	30	1	1
HU	60	2	1
HU	90	2	3
HU	120	3	4
HU	240	6	9
MP	30	2	1
MP	60	3	2
MP	90	3	2
MP	120	3	3
MP	240	8	5
SC	30	2	1
SC	60	3	1
SC	90	3	1
SC	120	4	3
SC	240	6	8
		MP	HU
HU	30	0	2
HU	60	1	4
HU	90	2	4
HU	120	4	5
HU	240	3	11
MP	30	0	0
MP	60	0	1
MP	90	0	3
MP	120	2	3
MP	240	2	10
SC	30	0	0
SC	60	0	2
SC	90	1	6
SC	120	2	8
SC	240	4	13

## Sheet: FIG_3_Copluation_Frequency
PAIR		N.	Copulation
Female	Male
HU	HU	22	17
HU	MP	15	12
HU	SC	15	14
HU	drySC	26	25
MP	HU	12	10
MP	MP	19	12
MP	SC	10	9
MP	drySC	25	23
SC	HU	13	11
SC	MP	15	13
SC	SC	21	17
SC	drySC	25	23
drySC	HU	29	18
drySC	MP	26	25
drySC	SC	27	23
drySC	drySC	26	25

## Sheet: FIG_4_Progeny
PARENT PAIR		PROGENY
Female	Male	Female	Male	Total
HU	HU	16	24	40
HU	HU	58	37	95
HU	HU	22	29	51
HU	HU	59	35	94
HU	HU	40	31	71
HU	HU	28	26	54
HU	HU	30	28	58
HU	HU	37	35	72
HU	HU	39	32	71
HU	HU	10	11	21
HU	HU	31	34	65
HU	HU	41	33	74
HU	MP	39	53	92
HU	MP	39	38	77
HU	MP	36	40	76
HU	MP	50	48	98
HU	MP	73	68	141
HU	MP	36	46	82
HU	MP	61	46	107
HU	MP	78	53	131
HU	MP	30	24	54
HU	MP	40	35	75
HU	MP	22	18	40
HU	MP	28	35	63
HU	SC	33	31	64
HU	SC	62	73	135
HU	SC	56	62	118
HU	SC	61	50	111
HU	SC	64	67	131
HU	SC	23	40	63
HU	SC	44	41	85
HU	SC	30	38	68
HU	drySC	71	61	132
HU	drySC	52	56	108
HU	drySC	38	26	64
HU	drySC	29	31	60
HU	drySC	30	30	60
HU	drySC	86	74	160
HU	drySC	2	6	8
HU	drySC	50	73	123
HU	drySC	58	68	126
HU	drySC	26	27	53
HU	drySC	68	66	134
HU	drySC	69	67	136
HU	drySC	55	58	113
HU	drySC	65	45	110
HU	drySC	66	58	124
HU	drySC	54	50	104
HU	drySC	62	67	129
HU	drySC	35	58	93
HU	drySC	2	1	3
HU	drySC	36	33	69
HU	drySC	36	41	77
MP	HU	22	19	41
MP	HU	18	24	42
MP	HU	20	29	49
MP	MP	7	5	12
MP	MP	49	34	83
MP	MP	44	34	78
MP	MP	15	24	39
MP	SC	22	33	55
MP	SC	40	36	76
MP	SC	16	21	37
MP	SC	32	31	63
MP	SC	41	34	75
MP	SC	26	30	56
MP	SC	40	36	76
MP	drySC	58	60	118
MP	drySC	48	45	93
MP	drySC	16	17	33
MP	drySC	50	60	110
MP	drySC	66	57	123
MP	drySC	38	44	82
MP	drySC	51	40	91
MP	drySC	55	45	100
MP	drySC	33	36	69
MP	drySC	41	45	86
MP	drySC	60	44	104
MP	drySC	55	59	114
MP	drySC	27	19	46
MP	drySC	32	40	72
MP	drySC	16	26	42
MP	drySC	29	24	53
MP	drySC	30	39	69
MP	drySC	48	52	100
SC	HU	33	21	54
SC	HU	19	20	39
SC	HU	28	27	55
SC	HU	29	13	42
SC	HU	13	9	22
SC	HU	24	26	50
SC	MP	32	35	67
SC	MP	54	36	90
SC	MP	75	46	121
SC	MP	61	73	134
SC	MP	56	37	93
SC	MP	39	43	82
SC	MP	43	31	74
SC	MP	44	46	90
SC	MP	32	19	51
SC	MP	49	32	81
SC	SC	62	66	128
SC	SC	18	43	61
SC	SC	56	57	113
SC	SC	25	26	51
SC	SC	31	27	58
SC	SC	31	18	49
SC	SC	37	35	72
SC	SC	42	51	93
SC	SC	27	37	64
SC	SC	32	30	62
SC	SC	9	11	20
SC	drySC	46	57	103
SC	drySC	45	56	101
SC	drySC	53	42	95
SC	drySC	48	43	91
SC	drySC	55	49	104
SC	drySC	49	54	103
SC	drySC	55	64	119
SC	drySC	54	52	106
SC	drySC	64	67	131
SC	drySC	54	48	102
SC	drySC	64	90	154
SC	drySC	65	71	136
SC	drySC	36	45	81
SC	drySC	39	33	72
SC	drySC	29	41	70
SC	drySC	27	29	56
drySC	HU	43	48	91
drySC	HU	52	35	87
drySC	HU	69	42	111
drySC	HU	37	44	81
drySC	HU	44	54	98
drySC	HU	3	4	7
drySC	HU	4	13	17
drySC	HU	55	86	141
drySC	HU	39	68	107
drySC	HU	31	67	98
drySC	HU	13	16	29
drySC	HU	33	41	74
drySC	HU	38	42	80
drySC	HU	41	59	100
drySC	HU	50	61	111
drySC	MP	54	47	101
drySC	MP	53	54	107
drySC	MP	31	31	62
drySC	MP	45	54	99
drySC	MP	53	46	99
drySC	MP	59	42	101
drySC	MP	58	48	106
drySC	MP	40	44	84
drySC	MP	41	36	77
drySC	MP	17	21	38
drySC	MP	22	25	47
drySC	MP	38	29	67
drySC	MP	47	45	92
drySC	MP	53	41	94
drySC	MP	30	39	69
drySC	MP	43	39	82
drySC	MP	62	59	121
drySC	MP	62	55	117
drySC	MP	50	55	105
drySC	MP	47	52	99
drySC	MP	70	58	128
drySC	SC	45	49	94
drySC	SC	37	51	88
drySC	SC	20	18	38
drySC	SC	64	47	111
drySC	SC	45	61	106
drySC	SC	55	58	113
drySC	SC	60	49	109
drySC	SC	41	46	87
drySC	SC	69	70	139
drySC	SC	84	52	136
drySC	SC	51	48	99
drySC	SC	41	44	85
drySC	SC	43	43	86
drySC	SC	56	39	95
drySC	SC	49	51	100
drySC	SC	2	1	3
drySC	SC	26	22	48
drySC	drySC	11	19	30
drySC	drySC	27	29	56
drySC	drySC	29	18	47
drySC	drySC	29	37	66
drySC	drySC	5	3	8
drySC	drySC	53	62	115
drySC	drySC	48	48	96
drySC	drySC	47	51	98
drySC	drySC	43	33	76
drySC	drySC	53	47	100
drySC	drySC	47	40	87
drySC	drySC	85	78	163
drySC	drySC	33	29	62

## Sheet: FIG_5_Male_Survival
	NUMBER OF LIVING MALES
Day	HU	MP	SC	drySC
0	182	178	173	174
7	180	168	173	172
14	169	158	172	163
21	143	155	171	120
28	103	144	168	105
35	91	81	159	86
42	27	52	137	73
49	14	30	80	57
56	6	22	38	36
63	3	17	24	25
70	2	2	5	9
77	1	0	1	4
84	1	0	0	2
91	0	0	0	0

## Sheet: FIG_6A_CHCs_Males
HU Males		Amounts (ng)
	C21	23.6535	16.206	7.67157	18.847	21.9163	15.9327	5.98223	9.15714	21.4146	19.2969	15.0475	12.0551	10.3139	8.98311	15.7889	41.6127	21.0789	17.6048	32.3195	29.4224
	7D	16.3875	8.64425	9.30871	11.2175	12.8575	8.84047	6.27845	8.2949	12.1775	11.8911	7.98866	8.99972	7.57521	7.0727	10.5331	12.6706	16.5723	12.252	17.105	21.812
	C22	22.34	14.9816	9.34864	12.0943	15.4088	11.9065	7.57893	11.7439	18.3173	16.1517	10.261	12.1059	11.0787	10.0731	13.8596	18.6901	15.129	16.5877	16.9934	11.3477
	23 Br	23.5041	12.9417	9.63714	13.9266	13.7747	14.5898	5.61376	10.371	17.1222	12.744	12.6051	10.6536	8.93	8.6705	12.8859	13.8092	16.3356	17.742	18.196	11.3401
	9T	94.0163	51.7667	38.5485	55.7065	55.0989	58.359	22.455	41.4839	68.489	50.9759	50.4203	42.6144	35.72	34.682	51.5434	55.2368	65.3424	70.9679	72.7841	75.402
	7T	1008.16	916.427	904.023	995.122	978.928	781.597	644.607	697.239	949.126	1018.36	1014.81	831.945	856.086	950.814	924.575	1046.23	1065.48	889.778	1121.28	966.636
	5T	68.1039	92.5328	64.4223	89.6745	69.8879	73.174	54.8515	57.4293	73.4259	62.9671	39.8432	83.9142	52.5748	44.9575	54.0789	45.4171	97.591	90.1505	81.6533	77.2442
	C23	241.516	323.741	260.344	262.266	259.015	266.029	231.226	223.755	306.869	248.388	247.719	260.151	239.347	205.216	179.477	187.608	267.224	263.281	254.196	188.026
	25Br	187.822	79.5796	57.0102	85.7236	120.026	63.9428	78.8671	71.5594	113.205	107.571	93.7959	92.0634	57.2219	60.8935	118.411	157.365	133.124	148.516	173.875	150.026
	9P	95.5125	97.1151	112.892	102.016	64.8167	89.1994	118.185	95.5484	91.6569	90.1663	33.2263	116.779	67.179	54.9587	61.7584	47.9801	95.5194	101.293	51.001	45.5568
	7P	337.878	527.157	370.242	413.047	284.78	456.963	558.334	513.268	400.8	376.182	334.982	320.616	314.305	215.517	194.965	167.58	207.964	210.075	237.572	227.58
	5P	4.51682	12.6484	5.50037	8.01754	4.8759	10.2775	10.5267	10.0662	5.78687	5.07252	2.17228	11.2508	6.17671	3.05426	2.069	1.65338	5.90312	9.97837	4.19951	7.70102
	C25	36.6278	57.4672	56.1318	61.7869	44.0595	49.5	87.985	48.9874	49.6275	45.0497	31.9004	67.112	46.3763	46.3888	43.003	27.8613	40.8338	57.2421	33.9588	24.5829
	27 Br	221.961	203.642	174.483	188.469	206.021	192.301	184.625	179.546	204.537	155.42	174.453	180.093	142.45	133.755	161.232	161.422	176.815	220.168	185.982	172.46
	7H	5.4874	12.8478	7.62547	11.7994	6.30402	13.5174	13.886	14.2014	9.40024	7.30753	2.38205	1.17066	8.66627	4.13578	2.0894	1.65079	4.67947	9.69004	3.58852	5.06754
	C27	9.33527	24.8843	64.9023	31.9892	25.2524	27.3231	31.5427	23.4898	18.991	23.6218	19.4662	12.611	30.8495	28.7178	14.896	7.96403	12.1677	22.9276	11.6552	16.9233
	29 Br	75.9201	114.014	144.678	115.025	133.009	135.288	68.4056	137.267	98.0492	93.1793	124.364	126.725	131.149	97.2234	81.8451	63.156	72.7273	93.842	73.4973	88.8841
	7N	0.970332	0.721111	0.571625	0.571951	0.581015	0.606842	0.774793	0.757002	0.816623	1.00234	1.0604	0.554816	0.855505	0.72685	0.519751	0.988107	0.55841	0.411904	0.598086	1.04964
	C29	1.53915	4.35671	12.3757	5.89682	6.34033	5.84844	2.91839	4.80696	3.27556	7.53663	5.5325	6.59121	9.51322	6.78151	2.41164	3.09449	1.69198	4.65966	2.56429	3.90605
	31Br	8.63261	11.4596	17.6918	13.5667	20.8875	18.5921	6.77514	16.7525	11.3148	14.3955	20.4037	15.2186	20.7802	13.2577	9.04886	8.31312	6.75117	9.4326	6.4369	10.6083
	C31	0.557662	0.895379	0.800274	0.577671	0.726269	1.12266	1.1708	0.757002	0.907359	0.940289	0.963065	0.560364	0.855505	0.654165	1.79314	0.639015	0.55841	1.34384	0.672847	0.817345
MP Males
	C21	28.4164	23.4641	16.4681	14.6511	28.3214	12.7284	4.44628	21.8359	5.99131	21.0799	7.06821	12.5092	18.3867	21.7608	23.4324	19.0998	19.8099	14.26	18.8622	16.8617
	7D	14.8519	11.5557	9.4935	12.3339	14.7102	3.13701	1.73267	0.963206	2.63589	10.2995	7.39302	7.36072	13.644	11.8377	10.9223	8.16452	10.1974	9.87817	11.2337	12.1889
	C22	22.3561	18.5338	17.7412	16.3539	20.4656	14.9949	5.58306	4.9894	11.4626	17.7806	13.0349	16.0878	16.7931	20.5368	15.9202	14.605	13.2516	16.0875	14.2497	17.6487
	23 Br	24.3774	17.6355	16.4845	26.2264	23.6568	17.4135	6.38431	4.76209	11.2474	16.7348	12.3146	12.6913	17.2317	15.0656	13.643	12.051	13.6611	11.4938	13.1473	13.5418
	9T	97.5097	70.5421	65.938	104.906	94.6272	69.6541	25.5372	19.0484	44.9897	66.9394	49.2586	50.7654	68.927	60.2623	54.5722	48.2039	54.6442	45.9754	52.5891	54.1672
	7T	843.802	846.601	864.627	892.795	881.749	655.917	732.032	753.612	912.645	845.422	625.66	661.594	959	844.23	915.889	710.874	805.276	792.365	731.542	870.099
	5T	43.2867	51.1272	41.3295	39.773	60.127	15.4576	8.59003	8.85186	11.9684	39.5788	45.2549	57.4542	47.898	57.4226	66.1951	62.6562	77.3609	63.1594	81.5557	64.0644
	C23	164.291	222.913	186.824	196.781	188.57	189.797	188.669	184.849	154.1	169.43	213.388	250.541	168.986	231.736	272.744	249.517	246.577	236.19	241.86	229.852
	25Br	105.83	113.242	114.749	110.938	116.729	102.086	33.5259	34.8102	60.7965	99.933	73.1535	86.5636	99.1956	111.75	111.738	94.3538	105	111.747	74.1147	101.234
	9P	45.549	79.9948	82.8953	86.7179	61.3237	140.013	43.4177	63.3115	68.1912	73.0886	140.157	119.065	63.4011	62.5721	71.0385	71.4426	68.744	74.5258	92.0555	63.6319
	7P	110.557	256.625	182.75	158.25	134.028	182.574	179.364	143.055	118.024	146.835	420.901	470.289	184.535	237.559	249.113	285.869	304.432	268.78	285.225	245.288
	5P	1.13114	3.63965	2.20969	1.75626	1.7421	1.38813	0.916758	1.05953	0.712403	1.73484	7.44951	11.6795	2.13993	3.67197	4.0341	5.59695	6.78891	4.5272	5.44276	3.93533
	C25	23.7171	36.3449	33.0999	25.7229	32.9127	25.2608	19.5361	24.0994	21.422	41.0336	53.2693	47.0354	29.5113	38.7218	37.9811	43.2239	33.9558	37.5329	48.8456	45.4017
	27 Br	176.662	180.155	183.11	206.785	200.01	125.956	161.248	232.162	108.3	144.675	173.503	183.741	162.896	174.983	150.059	175.815	201.887	178.889	141.335	195.933
	7H	2.66092	3.88002	2.51054	1.03627	1.47802	5.22588	3.91014	9.17179	2.76662	2.70933	12.0752	15.0685	2.36282	4.50887	3.19737	4.87943	5.8649	3.25733	5.58629	4.47493
	C27	8.76104	12.5689	10.904	8.97448	13.6455	8.91705	6.87719	11.4126	9.46006	15.7246	29.7069	20.5857	11.5891	16.2804	11.9289	17.3679	14.3922	13.2077	29.8376	21.0518
	29 Br	97.2234	90.5757	98.2389	80.9757	117.412	121.242	115.81	107.876	131.165	89.7524	115.977	105.026	80.3185	95.462	67.9074	92.1646	97.3984	84.3571	112.61	114.535
	7N	1.30416	0.977262	0.936768	1.07537	2.68904	7.39021	11.3913	25.2526	7.05042	2.84947	0.899119	0.85026	0.778951	0.872685	0.559715	0.565731	0.684619	0.775555	0.541191	0.816593
	C29	2.59781	2.66086	2.69789	1.78903	3.4805	4.69857	4.78966	16.641	5.67604	3.91218	5.43068	3.98677	2.63112	3.45195	2.03596	3.29538	1.84086	2.10175	8.11786	4.4096
	31Br	16.2705	11.2917	17.2365	12.2788	19.5766	37.1085	19.4024	21.7377	21.8028	18.5566	13.9094	11.6391	11.892	9.58014	6.87749	10.3458	8.25346	9.77974	16.5424	14.8375
	C31	1.11485	0.977262	1.03044	0.879851	2.88929	2.40044	5.33008	7.12873	2.38286	0.712367	0.899119	1.85168	0.778951	0.872685	0.769608	0.707164	0.760688	0.775555	0.631389	0.979912
SC Males
	C21	20.3034	26.8748	19.9839	16.9278	9.43317	63.1385	23.7225	41.8876	18.6195	24.4791	20.3609	18.0156	14.166	16.4539	13.765	17.7762	8.51685	26.0374	9.74509	20.1582
	7D	9.32697	13.904	11.145	13.974	9.92554	19.7449	10.1728	18.1382	15.8469	14.2444	13.6627	12.5735	10.6307	9.91878	10.9678	10.6591	9.78029	16.4898	7.60413	12.1602
	C22	10.2213	11.6098	16.9072	13.3879	12.9458	20.4094	11.9791	15.1573	14.197	14.0772	12.9432	11.3265	13.8898	11.91	11.7407	13.1221	10.6403	16.5387	9.53592	15.6599
	23 Br	10.0146	18.0502	13.3383	16.2929	10.8755	22.7303	19.9257	23.2006	23.1986	16.6797	12.9677	10.6214	19.1831	9.73912	11.1239	11.2901	7.77857	15.972	8.27103	11.8814
	9T	40.0583	72.2009	53.3533	65.1718	43.5019	90.9214	79.7026	92.8025	92.7945	66.7187	51.8707	42.4856	76.7322	38.9565	44.4956	45.1604	31.1143	63.888	33.0841	47.5255
	7T	799.854	797.972	1062.94	1017.42	919.443	1084.21	915.377	859.448	780.921	1042.46	1085.46	969.648	1044.6	913.673	882.367	996.323	817.191	1093.69	676.823	932.447
	5T	59.2939	86.0904	74.7944	75.8299	72.343	74.34	78.2984	93.8989	47.6556	68.7231	74.4649	67.5662	54.3256	89.4936	58.0781	72.225	73.0516	84.4519	69.7414	85.8527
	C23	193.674	198.572	256.616	225.586	235.529	206.491	237.099	240.995	184.884	212.49	207.638	204.56	181.36	263.278	198.614	267.351	227.108	228.491	196.68	237.647
	25Br	77.1396	110.504	88.2282	105.443	108.779	98.0955	120.262	148.045	152.746	116.166	97.9411	120.79	122.394	83.722	83.0097	118.733	82.3295	134.225	99.1243	100.356
	9P	70.6015	69.7811	58.9568	79.3234	103.242	43.1919	80.288	62.3672	86.1007	50.5044	55.0537	53.3281	80.1105	75.5848	64.5042	63.0651	74.1399	47.7162	102.114	49.214
	7P	337.904	333.069	338.064	306.807	326.45	165.061	353.979	220.181	307.028	190.571	236.388	220.8	323.652	302.579	275.447	259.147	310.062	188.135	488.067	152.318
	5P	5.97509	5.83824	5.86003	4.49745	5.27201	2.0884	6.99476	3.50181	2.42272	2.68667	4.07219	3.23089	3.8484	6.59505	4.46811	4.88475	6.12695	3.60409	12.6305	3.55907
	C25	38.3479	29.6023	39.7148	44.1562	69.1425	30.1869	46.733	31.4131	30.3467	43.9955	31.3832	37.1798	25.613	55.7323	40.3013	54.2347	58.9634	35.8455	35.7443	38.8334
	27 Br	170.677	227.729	199.816	203.123	172.135	197.747	193.937	245.399	248.505	210.318	146.533	137.235	157.059	163.669	158.75	212.202	169.66	153.528	126.582	192.822
	7H	6.19439	6.75357	5.41452	4.60091	5.35032	3.65685	7.02587	2.71184	4.26113	2.38663	3.89025	2.45085	3.69621	5.4516	4.28383	3.65521	7.86381	2.31494	10.5906	2.36903
	C27	15.8171	13.8436	13.3064	16.0335	25.9135	13.9487	19.1925	9.95406	8.35154	15.9849	13.7819	12.2866	6.57176	30.825	17.888	22.9291	46.4497	14.725	13.6442	21.7725
	29 Br	110.333	100.278	95.1006	93.4542	78.1294	123.858	82.5456	91.7177	76.9394	95.4876	82.826	55.8394	48.6678	108.539	89.7522	90.855	129.889	85.1995	65.8306	110.315
	7N	0.731186	1.44659	0.717439	0.968979	0.670466	0.935626	1.00274	0.765697	0.798962	0.604984	0.893493	0.517331	0.774693	0.647075	0.720644	0.945312	0.803455	0.436781	0.547473	1.12811
	C29	3.64213	3.70059	3.33579	3.05333	3.84847	2.69487	2.78093	1.3974	1.08577	2.592	6.13584	4.35851	3.84064	9.39067	5.05251	7.60451	15.4665	5.33964	4.82993	7.93908
	31Br	14.7824	10.8663	13.8521	12.8895	7.81093	14.2914	8.35617	8.95227	7.8189	11.8222	10.1842	6.85463	5.31781	12.7878	10.0169	9.9993	19.8855	12.3227	7.57946	11.1824
	C31	0.779472	0.925147	1.10375	0.724991	0.764331	0.658892	1.62444	0.638081	0.682874	0.555031	3.10746	3.21392	2.50791	2.5155	2.30606	1.33394	4.60982	2.00919	1.65459	4.14581
drySC Feamles
	C21	15.6927	20.7837	14.3712	16.0968	21.9135	15.2739	28.095	19.0361	20.923	28.3467	20.1721	23.2996	18.9901	15.2137	19.3275	19.0939	31.625	15.4091	20.8156	23.0624
	7D	10.684	12.5427	8.30393	9.95083	12.222	9.89951	12.1805	11.251	8.80176	12.312	9.27152	12.7497	10.897	11.1143	10.8458	13.1298	12.621	10.7716	11.2702	11.1588
	C22	10.307	14.3206	11.4541	12.521	15.0239	10.1459	15.6838	15.4596	10.9183	16.7546	12.0834	13.0709	15.2586	14.1103	13.8378	13.5886	15.9354	14.1761	14.3845	14.0031
	23 Br	13.976	16.3773	11.3407	14.5826	16.7463	11.0729	15.9456	16.4656	12.3757	16.5722	14.357	13.8336	15.224	14.8459	14.9063	20.8416	15.7968	16.0636	15.6902	14.3048
	9T	55.8907	65.5093	45.3503	58.3305	66.997	44.2853	63.7888	65.852	49.5027	66.2985	57.4353	55.3184	60.9028	59.3701	59.6387	83.3666	63.1745	64.2442	62.761	57.2193
	7T	835.169	975.682	843.34	894.312	821.082	971.611	916.077	827.532	838.191	902.027	880.703	905.167	876.274	860.103	858.116	1030.4	913.995	876.79	891.732	876.883
	5T	56.7659	66.4366	51.2601	61.56	74.1167	51.248	60.6845	50.5452	58.9752	55.5101	49.6087	56.1373	58.3204	59.5172	57.3613	54.9933	58.8582	53.5791	57.3773	56.8918
	C23	173.381	209.942	187.777	205.811	248.894	164.603	203.965	170.556	192.257	197.904	182.519	228.026	224.206	214.583	196.033	180.01	201.993	185.761	209.538	216.871
	25Br	81.1633	100.181	71.3332	85.0933	92.6739	67.2804	94.5954	85.636	84.3511	96.2822	83.4579	87.1686	92.1953	107.519	101.513	122.51	100.54	106.453	97.3605	95.633
	9P	64.5887	70.585	56.7414	74.1703	73.4383	45.6402	52.1631	57.7667	57.0553	54.8296	52.626	47.8275	66.6836	85.8585	62.2834	81.5697	54.1324	82.1547	61.3505	69.6686
	7P	293.369	307.76	268.832	360.18	356.81	281.679	228.388	241.196	281.315	234.165	224.776	274.199	311.783	357.899	275.427	332.472	228.596	352.78	257.154	311.181
	5P	5.103	5.3127	4.92061	6.63761	6.31747	3.59806	3.82122	4.11904	6.15313	3.7227	3.65478	2.85825	5.52466	6.1724	4.74171	4.48401	3.58531	5.3985	3.71482	5.28405
	C25	28.0732	27.9021	29.152	29.7687	32.3601	22.5932	27.6088	23.3922	25.4569	26.4878	25.3993	28.5343	34.1656	45.7346	30.2935	28.0237	26.9623	29.1337	29.9909	36.9819
	27 Br	160.465	181.22	143.509	172.63	183.134	147.459	165.199	159.704	137.949	172.789	152.445	126.073	145.341	183.321	156.533	142.12	135.556	134.613	149.146	145.563
	7H	6.57702	6.2342	6.2081	9.47409	7.87048	5.36585	4.69213	5.04062	5.53906	4.75634	3.73183	2.89712	5.3114	1.04277	0.820378	0.771305	3.683	5.81653	3.79527	5.33416
	C27	10.7208	10.3385	12.1289	11.8848	11.7772	10.3947	10.2397	7.92718	7.35818	9.02468	7.0205	7.20365	8.22289	6.46354	4.39814	4.54693	6.92405	5.82197	7.93053	9.79117
	29 Br	70.8196	86.3937	68.1498	85.7351	86.7548	85.3038	75.2096	69.5025	58.3234	80.0811	52.3078	59.3692	62.3224	68.1609	63.9363	54.466	56.9638	47.9469	66.2195	60.2161
	7N	1.39956	0.972573	0.870701	1.64299	1.62303	0.993348	0.982468	1.25471	0.957826	1.05162	1.74929	1.27021	2.02375	1.92003	2.05094	2.10895	1.9783	2.14923	1.83438	1.9183
	C29	1.9667	1.80899	2.69047	2.83301	2.62621	2.41242	2.62556	1.71163	1.62608	5.643	3.8018	4.13253	4.99542	4.90765	5.0438	3.54908	4.44767	3.65641	5.16314	4.92768
	31Br	8.03147	10.6497	8.01045	9.75048	11.9077	10.4035	9.60447	8.79751	7.53638	10.7018	8.62207	8.76967	9.0053	9.84014	10.118	8.38727	8.99355	7.73179	10.5714	8.73575
	C31	0.914746	1.19627	0.653026	1.18234	1.1663	1.0643	1.37207	0.993618	1.41075	0.921026	2.10693	2.46212	1.45951	1.66347	1.62556	1.70442	1.35394	1.61056	1.52601	2.6029

## Sheet: Fig_6B_CHCs_Females
HU Females		Amounts (ng)
	C21	35.4084	12.9822	11.0225	16.1898	3.35765	12.624	10.8197	32.0521	5.4672	8.96925	9.76208	18.9165	16.0526	13.2411	9.00817	22.6846	4.9068	13.1701	14.2341	29.4954
	C22	3.82635	3.34805	2.63268	4.78437	3.95816	4.45235	2.76921	4.67987	4.37376	4.34161	2.32222	5.52084	3.2523	4.56516	4.67874	4.27009	6.0271	3.77721	4.5631	2.15975
	7,11TD	2.58132	2.19174	3.86207	2.89193	2.22122	3.24493	1.59427	3.39487	2.12724	2.94719	1.21807	3.98727	2.53917	2.66405	5.0182	3.84807	5.51343	4.63795	3.98519	3.75349
	23Br	1.42755	2.78566	2.78861	1.48656	1.40118	1.64403	1.73273	1.62729	1.04871	1.74175	1.3057	1.90162	1.59553	1.60093	2.82397	1.31597	2.63197	4.37053	2.09192	4.84081
	9T	1.78606	1.93945	1.30735	0.649417	1.87254	1.73027	1.1868	1.89664	2.43539	2.6918	1.10853	2.83326	1.80803	2.25965	2.05156	1.85143	2.63686	2.59474	2.25747	1.44852
	7T	9.21061	15.5314	8.58171	8.38153	14.5089	14.9849	7.58367	11.7109	12.0676	14.0464	7.85173	14.8373	14.7344	15.8176	14.233	13.5046	13.3849	12.5893	16.8257	11.5174
	5T	0.664885	1.38757	0.845577	0.674784	1.58843	1.35295	0.771422	0.740699	1.72465	1.51701	0.674758	0.939309	1.81163	1.16318	1.34803	1.70168	1.34534	1.2535	1.26418	1.48203
	C23	46.9188	36.9511	37.8776	34.7339	48.5011	59.4484	39.3762	42.8708	50.6896	54.1736	42.1498	46.1343	51.5464	46.1983	56.5343	56.523	52.6501	50.9114	50.7093	47.0734
	7,11PD	15.6835	16.756	16	12.4708	14.9286	26.6332	11.7454	23.6799	17.4205	24.9362	12.7328	16.7542	15.3323	16.5555	26.4144	26.3148	32.3859	30.3347	21.0246	28.1177
	5,9PD	17.0002	23.4521	17.8291	16.3115	29.4505	31.7755	20.0253	21.0258	16.9781	26.5093	25.4962	16.4667	17.4572	18.6525	29.1056	24.4906	36.9698	30.1884	19.5828	32.0871
	25Br	15.9116	18.8637	15.2084	13.932	19.5454	20.3859	13.6403	14.8364	16.173	18.1479	15.9532	24.7901	13.2109	18.9069	14.4249	13.5	16.2272	15.1214	16.8347	13.409
	9P	28.2837	33.5383	27.0345	24.7844	34.7388	36.2387	24.2464	26.379	28.7525	32.2607	28.3574	44.067	23.4828	33.6113	25.647	24.0005	28.844	26.8834	29.9251	23.8391
	7P	26.6671	52.1549	22.033	31.5525	47.8208	42.8256	27.7039	27.5742	35.6511	40.1522	34.1147	25.9556	37.5149	40.2443	28.9531	30.0449	28.6777	30.5937	37.9195	30.9961
	5P	1.6948	4.99842	2.35082	2.98326	5.6047	3.65998	1.30153	2.39605	3.68787	3.0851	3.40008	3.11314	4.74698	4.54015	2.54354	3.05395	2.32376	3.09614	2.90762	2.33476
	C25	86.4155	72.3431	51.6582	81.4307	104.759	90.4	108.972	101.796	63.9016	82.5059	105.608	56.4429	68.0389	66.1969	64.4938	61.9367	66.6259	66.7279	56.6264	94.8725
	7,11HD	294.655	341.459	251.055	265.205	272.684	320.159	315.602	297.393	262.06	344.684	280.699	213.027	229.336	263.545	319.089	303.495	319.292	385.48	306.37	346.312
	5,9HD	18.7103	24.1353	19.4368	17.0221	25.1644	21.4575	24.7808	20.3187	17.1529	18.9959	22.1673	21.5735	22.0712	21.3663	25.0366	15.4625	22.8621	22.2319	21.0792	34.6608
	27Br	74.8478	96.5294	77.7348	68.0828	100.672	85.8412	99.1281	81.2683	68.6117	75.9779	88.6692	86.2938	88.2809	85.4743	100.152	61.8599	91.4383	88.9277	84.3166	138.651
	7H	33.5273	65.8294	32.6673	45.18	64.7942	37.3481	42.48	30.8859	47.6116	35.5145	48.1511	46.6019	54.1335	72.8133	25.9663	24.373	20.7088	26.1295	53.025	18.6626
	5H	2.03358	2.88824	1.68581	2.45692	2.90166	1.69285	2.44611	1.40217	2.53682	1.97517	2.39068	2.72574	3.05858	3.36487	1.57647	1.8549	0.695446	1.64293	2.48167	1.10581
	C27	67.5764	67.0412	47.0529	81.2262	71.6481	62.2523	61.8891	82.4729	70.5662	64.7007	86.3973	47.0623	58.0318	64.7496	45.9451	62.7574	47.7746	53.3601	58.8231	48.776
	28Br	8.2146	7.72353	8.37288	6.29585	6.80389	6.78248	8.44757	6.50733	6.01445	6.46069	6.55894	7.80346	5.41538	4.95269	6.61412	5.25555	6.52689	7.45871	7.31716	5.27665
	C28	4.4217	2.98824	5.43207	7.27976	4.19525	1.66509	4.10269	2.51753	4.49684	2.47724	8.13213	2.18788	1.75645	4.38034	1.76343	3.19621	2.35421	5.91628	2.66215	1.06975
	7,11ND	240.404	207.424	250.849	198.629	201.336	213.654	238.276	200.064	198.152	196.359	214.762	237.55	172.416	291.83	184.569	151.947	183.794	200.502	204.362	125.422
	29Br	87.6714	96.4941	93.956	68.7596	66.7238	61.5141	82.6641	82.9509	92.6639	73.0814	63.6977	59.3509	78.6752	103.236	76.8531	72.7848	69.8846	72.8655	83.9782	47.4658
	7N	3.93337	6.64706	4.4955	3.98681	4.88851	2.20347	2.60596	3.5819	5.28084	4.56276	2.55703	3.33652	3.75223	7.18209	1.83417	2.59786	1.26211	1.81771	4.43692	0.70115
	C29	25.4131	13.4941	13.6801	14.4571	10.799	10.6733	19.4866	10.2549	22.6354	12.2041	13.327	9.49451	12.1816	19.4553	8.69082	18.0105	9.59716	11.199	13.6003	4.97616
	31Br	28.8782	24.9412	26.0115	16.5558	14.9728	16.1292	15.844	20.2613	27.8434	19.7407	13.0228	12.2749	18.0594	27.3667	15.31	19.9252	14.6507	14.581	20.5941	7.24789
MP Females
	C21	3.55403	3.43743	3.19543	5.65376	5.25866	2.29462	2.59914	4.07726	2.92405	4.46041	2.23842	1.92056	5.46925	1.95645	2.11199	2.99044	4.22487	4.0898	1.81991	1.97233
	C22	7.51903	5.0757	5.53355	4.51001	8.02487	5.47667	3.74254	6.13119	3.85118	6.18875	4.28162	3.68835	9.13481	2.62024	5.06226	3.05487	6.56869	5.36473	2.18648	5.40742
	7,11TD	3.4551	1.64558	2.64987	9.02651	3.59893	1.36917	2.08043	2.76744	2.92999	2.62517	2.16684	1.29856	4.7245	1.19949	2.0306	1.965	3.45359	2.57987	0.595135	1.3881
	23Br	2.05479	1.61632	1.6172	4.49701	1.31181	1.38185	0.591221	0.988737	0.766671	1.28289	0.65721	2.0897	2.24588	1.70024	1.31033	1.66971	1.414	1.72991	1.87597	0.799473
	9T	3.81279	2.61099	3.14996	3.52872	2.75481	1.70512	1.93541	2.42597	2.29407	2.77365	0.793857	2.45526	4.88741	1.21113	2.29104	1.35295	2.32668	2.44488	1.01346	3.20668
	7T	13.1735	14.8468	15.8018	16.6493	14.5269	11.5809	14.0499	12.4764	11.5298	11.8667	6.34435	10.3121	21.2486	5.93339	8.89558	7.85461	17.9793	8.59457	4.06245	11.1882
	5T	1.3242	1.63095	2.54595	3.04133	1.69395	1.80654	1.9633	1.25886	0.731012	0.629566	0.78735	1.23854	1.29167	0.582276	1.02954	1.14893	2.2624	0.779961	0.431258	1.32221
	C23	77.2081	68.6661	64.4761	65.6633	99.153	53.4395	55.4453	87.4507	50.9568	82.7979	53.1841	47.1829	91.8477	64.5851	42.4182	40.5899	65.1971	61.7374	42.2203	57.064
	7,11PD	20.5479	11.8774	21.6081	27.8269	22.586	10.9153	14.0387	20.9877	13.8298	15.852	12.9425	11.9708	26.4444	6.56807	13.3515	15.6824	20.4131	12.8344	4.91634	13.244
	5,9PD	21.1644	19.1765	27.0572	21.7832	20.4129	14.2115	11.1886	17.5424	12.3024	14.0702	23.8613	26.3258	22.2552	13.9863	19.7485	17.8299	18.9733	30.4885	32.7713	19.9078
	25Br	16.8417	19.725	25.9596	17.962	18.4509	18.9592	19.0418	17.8737	17.6988	17.224	15.3371	25.0218	30.6918	13.4447	23.4231	14.308	15.9054	14.0043	11.8725	15.0714
	9P	29.9315	35.0618	46.1454	31.934	32.801	33.7031	33.8502	31.7721	31.4692	30.623	27.2579	44.4838	54.5587	23.8966	41.6416	25.4429	28.2801	24.8938	21.1101	26.7911
	7P	26.5601	36.4441	43.6059	21.6597	29.1793	27.8334	31.5578	26.9303	28.2123	24.654	28.3056	31.902	40.0884	47.0886	25.0183	25.9476	37.244	19.074	14.8353	28.5262
	5P	0.87519	4.62956	4.74118	1.86509	1.18063	0.747972	0.897987	1.0397	3.45299	0.902774	1.49662	0.883893	1.0473	1.13544	0.830146	0.864383	4.02348	0.864957	1.82422	0.619372
	C25	73.242	79.4705	91.9725	67.0393	77.049	77.7827	89.0959	90.3522	77.6061	94.3874	102.479	92.978	100	83.8244	83.1814	89.4771	83.7775	85.7807	92.0778	88.2759
	7,11HD	268.143	176.422	340.9	301.915	279.178	227.682	249.764	239.143	257.17	233.003	246.289	294.687	219.097	202.987	297.661	321.448	267.54	288.517	239.44	275.026
	5,9HD	18.7348	11.494	17.4571	35.54	19.0501	21.9896	31.365	15.6691	34.6314	16.6109	22.5997	26.7205	23.0569	25.7928	21.6429	15.2374	14.9799	30.2999	37.2368	21.9322
	27Br	74.9311	45.96	69.8141	72.2614	76.2005	87.9499	68.8296	62.6709	70.8786	66.4373	90.4062	106.888	92.2159	103.177	86.567	60.9434	59.9151	121.199	104.968	87.729
	7H	29.7486	58.7222	43.5154	52.9186	27.4883	60.0151	56.2412	28.4315	52.8086	38.7717	34.4632	52.0207	67.6518	53.9226	41.8694	30.1952	34.0162	43.3783	31.7211	25.2254
	5H	2.53852	2.84757	2.53021	2.02726	1.6468	2.57316	3.17367	1.97545	3.04216	2.61093	1.98596	1.9561	4.39742	1.77881	2.1806	0.959888	2.02592	0.951857	1.7441	0.664326
	C27	47.6561	88.4821	87.8295	73.31	81.5032	82.8708	104.477	74.0715	85.3951	86.746	84.6424	80.2001	8.13287	74.9985	86.3806	96.5291	86.5395	53.5406	87.8597	76.9052
	28Br	6.19627	5.4399	5.78133	3.95666	5.68474	6.76085	8.57716	4.90365	8.51426	7.10611	5.4278	6.88832	12.4948	8.13347	8.2285	5.84832	4.6952	4.37414	5.25184	2.81864
	C28	1.3382	4.49071	3.56916	0.86683	3.5439	5.07064	4.26498	3.67101	3.30725	3.46624	6.68956	3.25371	5.37266	3.22027	4.89703	3.49628	2.09436	9.8707	10.1519	5.41425
	7,11ND	215.848	191.832	195.908	180.259	181.892	231.534	285.288	176.892	299.874	247.331	173.876	216.888	199.9	225.879	276.316	162.831	175.616	140.352	167.321	163.5
	29Br	63.5848	69.594	78.2105	96.9242	76.9778	97.8052	57.6864	72.5859	49.3499	72.2122	83.4329	88.0955	72.3329	91.6273	91.9392	61.5345	62.0277	76.132	90.7323	62.7266
	7N	2.29521	5.04905	2.96841	0.87382	2.29234	5.09586	4.60123	2.77748	4.4307	3.41479	2.26967	3.96385	4.79343	2.49647	3.00065	1.55743	3.03431	1.29298	2.03234	1.54693
	C29	7.37226	26.1466	19.6763	13.366	18.7801	18.4914	26.3214	19.1086	22.2608	18.6688	14.8649	15.1775	27.2829	14.8746	16.7878	18.5811	9.20332	7.75791	8.61302	8.5176
	31Br	14.2092	21.959	21.0333	27.0535	18.4836	28.3468	16.0099	19.7545	15.072	18.9646	19.5909	22.4984	18.1157	24.7316	22.7425	14.9895	13.8392	12.3411	13.2102	11.6589
SC Females
	C21	1.61565	2.52656	2.3781	1.61268	2.15363	0.559347	1.84665	2.16561	4.00981	1.5053	2.80043	2.70644	3.01558	3.92889	1.60235	2.3021	2.13012	1.87991	4.1971	1.65987
	C22	1.0054	2.14189	3.24141	1.02688	1.66993	0.682403	1.93085	3.06122	5.59739	1.37644	2.23325	3.13189	3.49146	2.49259	4.7619	1.80505	3.09794	2.89334	5.39536	1.37837
	7,11TD	3.47639	5.24107	1.53477	3.12198	2.90798	1.07954	5.28177	1.13052	3.46699	1.52287	0.886211	2.53729	2.26419	13.1843	2.95644	6.37786	1.48646	0.552318	3.787	3.79538
	23Br	4.2467	4.84766	1.16707	1.86768	4.71611	0.755118	4.43422	0.814858	1.32493	1.36473	0.398795	2.63468	1.50779	8.23135	1.39359	1.85737	0.819634	0.694198	2.59516	1.85401
	9T	1.59064	1.33759	1.71463	4.36251	1.12864	1.75635	2.89066	1.894	3.75883	3.18632	0.930521	1.65052	1.72319	3.55533	3.06364	4.3269	2.42649	2.54877	3.30001	4.32926
	7T	11.1244	10.6089	14.964	13.122	10.4457	9.57042	13.7236	14.7776	24.1697	9.73467	12.5665	11.692	15.9044	23.0195	22.5118	11.7878	16.777	20.3547	24.7405	9.76024
	5T	2.18087	0.743104	2.0024	0.68918	0.898307	1.86822	0.752133	1.43151	0.91636	0.872723	0.912797	1.18407	2.3243	0.946799	2.07064	2.16606	1.98194	1.52521	2.70409	1.30072
	C23	41.6169	47.117	50.2928	33.5508	45.329	54.779	46.5495	39.4563	75.2983	38.8273	30.4659	44.962	48.9772	57.1092	68.4251	53.7914	48.5707	38.7639	59.6414	47.8632
	7,11PD	29.3167	23.7487	13.8929	13.3081	20.4365	14.9346	25.3592	19.1015	20.9712	15.6446	15.7834	20.7802	12.6133	90.3968	21.0449	39.2979	22.7321	12.9719	25.7785	27.8004
	5,9PD	37.505	26.8567	21.9784	24.3487	31.769	14.2298	43.8819	44.7805	22.2845	32.6773	21.9514	25.2089	14.3616	70.2048	25.0564	36.2528	30.4978	23.2683	24.7597	39.9388
	25Br	13.6805	11.1466	16.0512	7.02963	11.8162	5.85636	11.181	12.1862	22.1094	13.7293	10.2623	13.3221	14.4317	21.4994	23.6572	11.568	12.2482	11.9737	22.9399	11.1192
	9P	24.3197	19.819	28.5332	12.4879	21.0066	10.4038	19.881	21.6708	39.3043	24.4128	18.2382	23.6814	25.6625	38.2198	42.0503	20.5672	21.7736	21.2921	40.7856	19.7632
	7P	30.4922	19.8496	31.0392	10.2068	17.8222	21.1265	28.9122	30.0029	57.9058	25.9064	26.3825	29.1865	37.9803	45.865	51.3936	26.3329	35.5592	32.0851	49.481	26.1842
	5P	0.690276	1.25016	0.795364	1.97105	1.92906	1.32565	0.696004	1.01307	5.95926	1.83916	0.8419	0.958532	5.50018	3.98686	4.8014	3.67812	2.88956	1.08437	6.45265	4.19336
	C25	101.286	81.3743	97.7258	126.471	121.197	91.6713	102.374	83.9891	81.7487	117.829	108.711	78.9533	74.8785	82.7193	78.4022	66.4626	66.6126	97.9427	75.125	98.8934
	7,11HD	376.375	368.218	320.847	325.07	386.728	339.96	321.996	356.545	307.806	396.324	323.464	353.397	331.839	340.743	330.182	421.76	331.952	318.359	378.194	397.076
	5,9HD	44.9183	52.2185	33.3367	47.652	41.4096	35.5091	44.5103	25.7044	16.5226	40.0721	27.7699	21.949	17.091	46.6506	33.0998	37.4555	37.4348	25.6504	17.5936	42.9985
	27Br	179.673	208.88	113.151	190.623	177.842	142.049	178.035	187.419	133.085	134.089	111.091	110.148	123.22	186.596	132.405	149.822	112.206	102.595	120.876	171.994
	7H	44.4292	31.9307	53.7498	36.0454	44.8482	42.0807	43.6581	55.3262	72.4422	50.7929	36.7511	30.6325	74.7174	24.1128	59.9783	28.3482	66.4445	50.9308	70.598	36.6663
	5H	4.03197	5.02178	3.43417	2.9911	5.36859	4.50098	3.65567	1.54835	4.65662	4.70511	1.35914	2.0675	5.08065	3.17744	2.92945	2.5363	4.22247	1.74224	4.58775	2.69374
	C27	81.3193	94.875	126.16	95.4258	106.963	97.1214	57.5151	74.4902	83.4104	113.493	112.754	75.8773	82.8981	59.9931	80.3515	87.2077	84.014	85.5847	82.0097	70.7401
	28Br	10.8195	13.3742	7.55517	9.8866	12.7893	9.14715	8.73163	5.43193	7.9866	15.5177	6.21942	6.19133	7.95018	9.36039	8.8246	8.55344	7.81157	6.97494	8.35317	10.8593
	C28	11.5889	13.5003	4.71188	5.62448	5.6129	3.35206	19.2046	24.596	3.38358	4.2464	20.9416	6.81717	4.32349	20.9904	4.15559	9.8245	5.90486	7.84606	6.63637	13.3956
	7,11ND	269.54	347.747	241.316	338.428	269.81	303.68	237.928	273.043	253.762	282.811	255.801	244.619	278.876	218.019	301.872	205.277	266.161	229.863	250.992	229.001
	29Br	90.3018	119.296	105.601	71.01	94.1672	89.0979	66.9878	77.0116	81.6817	100.347	93.9002	75.2906	79.4854	91.8501	77.7603	72.7829	74.8499	77.2017	87.5929	80.5196
	7N	1.93248	2.53382	4.12605	1.56024	2.95609	2.69554	2.01927	2.166	6.96147	3.02752	3.05534	2.95597	3.14935	1.02476	5.90722	1.41683	6.6306	5.85322	9.1755	1.3778
	C29	8.58881	14.6411	27.039	8.34919	18.8237	13.4461	6.84822	12.5645	20.871	20.6225	27.8569	12.4106	21.4803	8.41128	26.6973	7.56807	36.7223	34.7255	51.5256	9.35215
	31Br	15.102	23.4006	24.7917	10.328	20.5582	14.1784	13.3938	17.7342	20.7102	28.4993	28.5419	15.4504	18.6382	13.8102	22.6021	11.9177	21.8051	18.1921	26.6753	12.3946
drySC Females
		F1	F2	F3	F4	F5	F6	F7	F8	F9	F10	F11	F12	F13	F14	F15	F16	F17	F18	F19	F20
	C21	1.97433	4.38565	3.06024	4.00765	3.04095	2.98787	1.97247	3.36688	3.66325	2.7387	3.3631	2.22553	1.50235	3.276	3.27857	2.72498	2.81273	2.67787	3.19558	3.59765
	C22	1.69229	2.7983	4.05221	2.56597	2.98984	3.05171	3.49085	1.95958	0.179791	1.91875	3.07877	2.86451	2.35915	3.18603	2.79312	2.51895	2.7215	2.16698	2.78433	2.77429
	7,11TD	2.81108	4.6946	3.10442	7.86616	4.16534	3.70717	2.34142	5.93193	4.42736	3.02589	4.29162	2.6612	1.19718	2.93728	4.48165	4.27988	4.46615	3.19561	5.23495	5.57291
	23Br	2.9474	3.37003	2.67871	3.81262	2.70875	2.87721	3.24961	3.42824	6.09493	2.99675	2.90995	2.57406	1.24413	3.53533	2.64537	2.88824	2.87354	3.20247	2.6259	3.38674
	9T	2.49612	3.55114	2.26104	2.7457	4.06951	2.31964	2.8239	3.56325	3.37558	1.67735	2.98103	3.351	2.20657	3.02196	2.90217	3.85617	3.16242	2.23556	2.68321	0.413709
	7T	15.5972	20.2841	19.2892	22.0956	23.2288	19.1275	25.0035	18.9331	18.2578	11.4001	17.7174	18.4287	13.1338	19.1479	15.1898	17.3567	19.6815	14.5654	16.5779	22.6729
	5T	1.89442	2.2017	2.18474	2.73805	2.05711	2.28559	3.19285	2.28686	1.88781	1.11546	2.07473	2.02222	1.55712	2.43451	1.57597	2.45287	2.47824	1.60809	1.97533	2.04421
	C23	43.3155	67.5282	56.4576	52.155	60.2371	43.602	44.7903	43.8416	55.7791	46.1772	59.2579	52.0379	57.6525	59.1635	50.5747	50.9825	45.3993	52.5524	44.3452	55.2359
	7,11PD	15.1272	29.3288	16.8635	52.8298	25.3817	20.4086	13.8782	31.4678	22.1143	18.9295	27.1669	19.2565	17.0931	18.4811	22.9395	26.5695	26.5118	16.2866	32.1985	28.8704
	5,9PD	25.2668	31.1612	24.249	36.1453	32.39	22.2515	26.7774	31.2142	52.3822	30.2755	33.8487	26.0274	29.734	38.8674	24.8461	30.5073	33.1179	26.5489	31.1029	31.0769
	25Br	11.6721	11.2962	13.1365	13.5449	14.8917	10.8917	14.4459	12.6902	18.3432	11.2253	14.6075	12.932	10.6768	13.4162	12.8962	15.2225	13.3072	12.6247	10.9014	14.8449
	9P	20.754	20.0781	23.3494	24.0841	26.4805	19.3573	25.6705	22.5577	32.6097	19.9534	25.9718	22.9923	23.7637	23.8529	22.9219	27.0671	23.6573	22.4447	19.3791	26.3882
	7P	28.783	32.1839	33.1647	31.0287	42.1836	30.9385	57.1733	29.8437	36.3089	31.1787	31.7029	36.4399	37.0462	36.5388	26.6648	32.3693	35.7406	29.196	25.4298	37.5015
	5P	5.3307	4.62713	6.71084	3.9847	6.26078	4.36689	6.31474	4.37326	6.44552	8.39507	4.74477	5.36596	3.5759	4.89018	3.76051	5.59767	5.424	5.47574	3.17872	4.83066
	C25	69.3179	59.1726	74.992	46.8948	67.1181	57.3228	66.3545	64.4371	97.3706	60.7758	64.0055	58.9711	59.4249	78.8833	51.0852	55.8212	56.6612	73.8865	60.9823	57.7246
	7,11HD	282.136	299.932	271.278	266.562	317.579	290.652	316.157	336.048	365.224	296.536	316.343	255.829	289.403	269.307	286.223	319.088	336.162	284.619	373.888	360.578
	5,9HD	31.6202	29.2028	37.0057	26.6231	36.2695	28.3681	27.627	30.954	45.1794	38.3678	37.1797	29.7048	30.5374	41.4488	25.4025	31.7477	31.3967	35.5136	31.1104	31.6245
	27Br	126.475	116.815	148.028	150.662	145.094	113.462	110.524	123.821	126.665	153.471	148.729	118.828	161.167	165.788	101.602	127	125.587	142.054	124.441	126.503
	7H	39.6055	27.2447	50.6591	22.2904	42.9239	39.8227	74.1086	26.3903	50.3026	24.2713	33.8279	38.0469	36.5405	50.0212	29.5737	39.3501	33.6522	39.9276	25.1766	40.5257
	5H	2.2767	1.63671	3.14704	1.30731	2.42257	2.58603	3.21868	1.51798	2.50757	1.48014	1.98369	2.06027	0.585195	2.22615	1.67682	2.04264	1.93197	2.62043	1.62784	2.02067
	C27	31.5187	32.2055	44.9195	28.2263	37.5575	42.8728	30.9246	33.931	28.864	26.864	35.7853	31.787	38.1401	12.8551	31.3631	33.0156	30.5186	41.5237	31.6259	26.4512
	28Br	6.46379	4.36456	6.58106	4.73898	5.25912	6.36601	3.40802	5.56101	11.0679	6.58007	6.39305	4.69601	6.34936	7.65371	6.46951	6.37678	5.66186	6.16233	5.83827	7.78802
	C28	33.9927	24.3223	14.6165	11.3638	24.6243	12.1741	34.3484	13.4801	18.1636	17.369	16.7903	18.7533	20.7744	35.4912	25.8989	15.0873	13.2464	16.4507	25.864	20.5342
	7,11ND	171.383	98.7778	183.36	120.435	154.209	157.164	144.446	128.974	165.634	180.496	180.868	165.665	191.754	173.604	174.514	186.941	134.558	167.773	147.623	181.702
	29Br	39.7126	59.2218	77.0076	61.4963	75.138	68.2169	85.9262	58.0861	41.0614	65.3678	74.8961	65.195	83.8974	66.5088	60.5281	62.4108	57.2333	68.5878	65.1709	54.9184
	7N	1.3694	1.35335	2.70928	1.25431	1.83993	7.28363	5.4118	0.898998	1.68612	1.29386	1.76796	1.50677	1.1899	2.09894	1.49328	1.52141	1.57608	1.46036	1.33187	1.65583
	C29	3.21217	5.79827	7.43713	4.88473	6.66207	6.51721	8.58315	3.6795	3.35063	5.12511	5.81426	4.93762	4.3597	5.73145	5.76875	4.63467	4.22444	5.16681	5.40386	3.86828
	31Br	6.01296	9.07591	12.0872	9.14672	12.0209	10.3545	21.1739	9.47632	6.83636	11.101	10.9971	10.0466	9.42651	13.8021	8.1213	10.293	8.49972	9.86466	8.71205	8.2277

## Sheet: Sup_FIG_1_Courtship_Copulation
PAIR		COURTSHIP			COPULATION
Female	Male	Latency	Duration	Index	Latency	Times are in min
HU	HU	3	23	0.884615	26
HU	HU	4	1	0.2	5
HU	HU	1	15	0.9375	16
HU	HU	3	6	0.666667	9
HU	HU	2	10	0.833333	12
HU	HU	1	16	0.941176	17
HU	HU	1	11	0.916667	12
HU	HU	2	9	0.818182	11
HU	HU	4	15	0.789474	19
HU	HU	1	3	0.75	4
HU	HU	4	1	0.2	5
HU	HU	2	5	0.714286	7
HU	HU	2	2	0.5	4
HU	HU	3	3	0.5	6
HU	HU	1	5	0.833333	6
HU	HU	2	6	0.75	8
HU	HU	12	27	0.692308	39
HU	HU	4	4	0.5	8
HU	HU	11	27	0.710526	38
HU	HU	1	6	0.857143	7
HU	HU	4	15	0.789474	19
HU	HU	7	1	0.125	8
HU	HU	10	21	0.677419	31
HU	HU	8	10	0.555556	18
HU	HU	3	6	0.666667	9
HU	HU	2	22	0.916667	24
HU	HU	2	8	0.8	10
HU	HU	3	9	0.75	12
HU	HU	6	16	0.727273	22
HU	HU	3	49	0.942308	52
HU	HU	3	10	0.769231	13
HU	HU	3	46	0.938776	49
HU	HU	2	15	0.882353	17
HU	HU	3	17	0.85	20
HU	HU	1	14	0.933333	15
HU	HU	9	2	0.181818	11
HU	HU	1	17	0.944444	18
HU	HU	2	10	0.833333	12
HU	HU	5	11	0.6875	16
HU	HU	7	11	0.611111	18
HU	HU	2	9	0.818182	11
HU	HU	4	7	0.636364	11
HU	HU	5	6	0.545455	11
HU	HU	5	4	0.444444	9
HU	HU	2	10	0.833333	12
HU	HU	2	10	0.833333	12
HU	HU	1	3	0.75	4
HU	HU	3	1	0.25	4
HU	HU	2	15	0.882353	17
HU	HU	5	1	0.166667	6
HU	HU	5	17	0.772727	22
HU	HU	4	6	0.6	10
HU	HU	2	1	0.333333	3
HU	HU	5	6	0.545455	11
MP	MP	3	15	0.833333	18
MP	MP	1	11	0.916667	12
MP	MP	1	8	0.888889	9
MP	MP	5	9	0.642857	14
MP	MP	1	5	0.833333	6
MP	MP	2	4	0.666667	6
MP	MP	2	9	0.818182	11
MP	MP	6	5	0.454545	11
MP	MP	3	5	0.625	8
MP	MP	6	6	0.5	12
MP	MP	1	3	0.75	4
MP	MP	5	4	0.444444	9
MP	MP	1	8	0.888889	9
MP	MP	2	6	0.75	8
MP	MP	5	2	0.285714	7
MP	MP	4	32	0.888889	36
MP	MP	1	14	0.933333	15
MP	MP	1	4	0.8	5
MP	MP	2	5	0.714286	7
MP	MP	2	5	0.714286	7
MP	MP	1	13	0.928571	14
MP	MP	4	6	0.6	10
MP	MP	2	5	0.714286	7
MP	MP	3	2	0.4	5
MP	MP	3	17	0.85	20
MP	MP	4	10	0.714286	14
MP	MP	3	9	0.75	12
MP	MP	10	7	0.411765	17
MP	MP	4	16	0.8	20
MP	MP	8	6	0.428571	14
MP	MP	13	2	0.133333	15
MP	MP	8	1	0.111111	9
MP	MP	2	1	0.333333	3
MP	MP	3	6	0.666667	9
MP	MP	2	5	0.714286	7
MP	MP	5	2	0.285714	7
MP	MP	2	5	0.714286	7
MP	MP	3	8	0.727273	11
MP	MP	3	1	0.25	4
MP	MP	2	2	0.5	4
MP	MP	1	7	0.875	8
MP	MP	1	12	0.923077	13
MP	MP	1	8	0.888889	9
MP	MP	1	3	0.75	4
MP	MP	1	4	0.8	5
MP	MP	2	1	0.333333	3
MP	MP	3	2	0.4	5
MP	MP	4	4	0.5	8
MP	MP	3	5	0.625	8
MP	MP	4	16	0.8	20
MP	MP	2	4	0.666667	6
MP	MP	1	8	0.888889	9
MP	MP	7	10	0.588235	17
MP	MP	3	9	0.75	12
MP	MP	5	8	0.615385	13
MP	MP	3	7	0.7	10
MP	MP	1	51	0.980769	52
MP	MP	1	6	0.857143	7
MP	MP	4	1	0.2	5
MP	MP	2	9	0.818182	11
MP	MP	1	8	0.888889	9
SC	SC	5	14	0.736842	19
SC	SC	4	4	0.5	8
SC	SC	3	8	0.727273	11
SC	SC	5	4	0.444444	9
SC	SC	2	4	0.666667	6
SC	SC	2	6	0.75	8
SC	SC	1	4	0.8	5
SC	SC	2	1	0.333333	3
SC	SC	2	3	0.6	5
SC	SC	5	8	0.615385	13
SC	SC	6	13	0.684211	19
SC	SC	4	3	0.428571	7
SC	SC	1	1	0.5	2
SC	SC	1	4	0.8	5
SC	SC	5	3	0.375	8
SC	SC	3	2	0.4	5
SC	SC	2	9	0.818182	11
SC	SC	2	4	0.666667	6
SC	SC	3	2	0.4	5
SC	SC	1	9	0.9	10
SC	SC	4	4	0.5	8
SC	SC	1	9	0.9	10
SC	SC	1	5	0.833333	6
SC	SC	3	2	0.4	5
SC	SC	2	10	0.833333	12
SC	SC	5	5	0.5	10
SC	SC	4	10	0.714286	14
SC	SC	1	13	0.928571	14
SC	SC	3	6	0.666667	9
SC	SC	6	11	0.647059	17
SC	SC	1	2	0.666667	3
SC	SC	3	5	0.625	8
SC	SC	4	14	0.777778	18
SC	SC	2	3	0.6	5
SC	SC	2	2	0.5	4
SC	SC	3	3	0.5	6
SC	SC	1	2	0.666667	3
SC	SC	3	3	0.5	6
SC	SC	3	6	0.666667	9
SC	SC	4	1	0.2	5
SC	SC	5	3	0.375	8
SC	SC	3	5	0.625	8
SC	SC	2	6	0.75	8
SC	SC	2	5	0.714286	7
SC	SC	3	4	0.571429	7
SC	SC	1	12	0.923077	13
SC	SC	1	14	0.933333	15
SC	SC	2	33	0.942857	35
SC	SC	2	3	0.6	5
SC	SC	5	3	0.375	8
SC	SC	1	9	0.9	10
SC	SC	4	2	0.333333	6
SC	SC	1	2	0.666667	3
SC	SC	4	3	0.428571	7
SC	SC	3	3	0.5	6
SC	SC	1	7	0.875	8
SC	SC	3	1	0.25	4
SC	SC	3	8	0.727273	11
SC	SC	1	3	0.75	4
SC	SC	3	8	0.727273	11
SC	SC	1	8	0.888889	9
SC	SC	2	2	0.5	4
SC	SC	1	21	0.954545	22
SC	SC	2	6	0.75	8
SC	SC	2	2	0.5	4
SC	SC	2	2	0.5	4
drySC	drySC	6	2	0.25	8
drySC	drySC	6	1	0.142857	7
drySC	drySC	4	3	0.428571	7
drySC	drySC	3	1	0.25	4
drySC	drySC	10	8	0.444444	18
drySC	drySC	3	5	0.625	8
drySC	drySC	3	7	0.7	10
drySC	drySC	3	17	0.85	20
drySC	drySC	2	6	0.75	8
drySC	drySC	2	7	0.777778	9
drySC	drySC	3	2	0.4	5
drySC	drySC	1	7	0.875	8
drySC	drySC	3	7	0.7	10
drySC	drySC	5	4	0.444444	9
drySC	drySC	3	2	0.4	5
drySC	drySC	1	2	0.666667	3
drySC	drySC	2	2	0.5	4
drySC	drySC	2	3	0.6	5
drySC	drySC	2	2	0.5	4
drySC	drySC	4	2	0.333333	6
drySC	drySC	2	4	0.666667	6
drySC	drySC	1	13	0.928571	14
drySC	drySC	2	8	0.8	10
drySC	drySC	2	5	0.714286	7
drySC	drySC	6	2	0.25	8
drySC	drySC	7	1	0.125	8
drySC	drySC	7	4	0.363636	11
drySC	drySC	3	4	0.571429	7
drySC	drySC	2	6	0.75	8
drySC	drySC	3	3	0.5	6
drySC	drySC	3	2	0.4	5
drySC	drySC	2	7	0.777778	9
drySC	drySC	4	3	0.428571	7
drySC	drySC	1	3	0.75	4
drySC	drySC	7	4	0.363636	11
drySC	drySC	3	13	0.8125	16
drySC	drySC	4	6	0.6	10
drySC	drySC	5	4	0.444444	9
drySC	drySC	3	2	0.4	5
drySC	drySC	2	2	0.5	4
drySC	drySC	2	9	0.818182	11
drySC	drySC	1	10	0.909091	11
drySC	drySC	2	26	0.928571	28
drySC	drySC	4	20	0.833333	24
drySC	drySC	4	41	0.911111	45
drySC	drySC	5	2	0.285714	7
drySC	drySC	3	8	0.727273	11
drySC	drySC	4	3	0.428571	7
drySC	drySC	3	6	0.666667	9
drySC	drySC	6	4	0.4	10
drySC	drySC	12	2	0.142857	14
drySC	drySC	11	4	0.266667	15
drySC	drySC	1	24	0.96	25
drySC	drySC	2	19	0.904762	21
drySC	drySC	7	6	0.461538	13
drySC	drySC	2	10	0.833333	12
drySC	drySC	4	3	0.428571	7
drySC	drySC	3	4	0.571429	7
drySC	drySC	2	11	0.846154	13
drySC	drySC	1	13	0.928571	14
drySC	drySC	1	5	0.833333	6
drySC	drySC	2	4	0.666667	6
drySC	drySC	5	1	0.166667	6
drySC	drySC	7	1	0.125	8
drySC	drySC	5	9	0.642857	14
drySC	drySC	6	32	0.842105	38
drySC	drySC	2	3	0.6	5
drySC	drySC	3	3	0.5	6
drySC	drySC	4	6	0.6	10
drySC	drySC	4	14	0.777778	18
drySC	drySC	9	16	0.64	25
drySC	drySC	2	7	0.777778	9
drySC	drySC	2	7	0.777778	9
drySC	drySC	3	5	0.625	8
drySC	drySC	1	13	0.928571	14
drySC	drySC	5	1	0.166667	6
drySC	drySC	5	8	0.615385	13
drySC	drySC	3	6	0.666667	9
drySC	drySC	3	9	0.75	12
drySC	drySC	2	6	0.75	8
drySC	drySC	2	10	0.833333	12
drySC	drySC	1	17	0.944444	18
drySC	drySC	3	1	0.25	4
drySC	drySC	1	4	0.8	5
drySC	drySC	1	5	0.833333	6
drySC	drySC	1	17	0.944444	18
drySC	drySC	2	3	0.6	5
drySC	drySC	1	13	0.928571	14
drySC	drySC	2	1	0.333333	3
drySC	drySC	2	2	0.5	4
drySC	drySC	2	14	0.875	16
drySC	drySC	1	4	0.8	5
drySC	drySC	2	3	0.6	5
drySC	drySC	1	7	0.875	8
